# Supplementary material for: New Coleoptera records from New Brunswick, Canada: Tenebrionidae and Zopheridae
Source: Zookeys. 2012 Apr 4;(179):257–77. doi: 10.3897/zookeys.179.2465 (PMC3337064; doi:10.3897/zookeys.179.2465)
Supplement: XML Treatment for Neatus tenebrioides [file zookeys.179.2465-treatment3.xml]

<!DOCTYPE tp:taxon-treatment
  PUBLIC "-//TaxonX//DTD Taxonomic Treatment Publishing DTD v0 20100105//EN" "tax-treatment-NSO.dtd">
<tp:taxon-treatment xmlns:tp="http://www.plazi.org/taxpub"><tp:treatment-meta><mixed-citation publication-type="journal"><person-group><name><surname>Webster</surname><given-names>Reginald P.</given-names></name><name><surname>Sweeney</surname><given-names>Jon D.</given-names></name><name><surname>DeMerchant</surname><given-names>Ian</given-names></name><name><surname>Bouchard</surname><given-names>Patrice</given-names></name><name><surname>Bousquet</surname><given-names>Yves</given-names></name></person-group><article-title>New Coleoptera records from New Brunswick, Canada: Tenebrionidae and Zopheridae</article-title><source>Zookeys</source><day>4</day><month>4</month><year>2012</year><volume>2012</volume><issue>179</issue><fpage>257</fpage><lpage>277</lpage><pub-id pub-id-type="doi">10.3897/zookeys.179.2465</pub-id></mixed-citation></tp:treatment-meta><tp:nomenclature><tp:taxon-name>
                            <tp:taxon-name-part taxon-name-part-type="genus">Neatus</tp:taxon-name-part>
                            <tp:taxon-name-part taxon-name-part-type="species">tenebrioides</tp:taxon-name-part>
                        <object-id xmlns:xlink="http://www.w3.org/1999/xlink" xlink:type="simple">http://species-id.net/wiki/Neatus_tenebrioides</object-id>
								</tp:taxon-name><tp:taxon-authority>(Palisot de Beauvois, 1805)</tp:taxon-authority><xref ref-type="fig" rid="F19">Fig. 1</xref><xref ref-type="fig" rid="F3">Map 3</xref></tp:nomenclature><tp:treatment-sec sec-type="Material examined"><title>Material examined.</title><p><bold>Additional New Brunswick records. Carleton Co.</bold>,Jackson Falls,“Bell Forest”, <named-content xmlns:xlink="http://www.w3.org/1999/xlink" content-type="dwc:verbatimCoordinates" xlink:type="simple">46.2210°N, 67.7210°W</named-content>, 12.VII.2004, 13.VII.2004, K. Bredin, J. Edsall, &amp; R. Webster, mature hardwood forest, under bark and in u.v. light trap (2, RWC); same locality and forest type, 26.VI.2007, R. P. Webster, on trunk of recently fallen <italic><tp:taxon-name>Tilia americana</tp:taxon-name></italic>, collected at night with aid of headlamp (5, RWC). <bold>Queens Co.</bold>, Cranberry Lake P.N.A., <named-content xmlns:xlink="http://www.w3.org/1999/xlink" content-type="dwc:verbatimCoordinates" xlink:type="simple">46.1125°N, 65.6075°W</named-content>, 15–29.VI.2009, 15–21.VII.2009, R. Webster &amp; M.-A. Giguère, mature red oak forest, Lindgren funnel traps (2, AFC); same locality data but 28.VII.2009, R. Webster &amp; M.-A. Giguère, mature red oak forest, u.v. light. (1, AFC); Grand Lake Meadows P.N.A., <named-content xmlns:xlink="http://www.w3.org/1999/xlink" content-type="dwc:verbatimCoordinates" xlink:type="simple">45.8227°N, 66.1209°W</named-content>, 21.VI–5.VII.2011, M. Roy &amp; V. Webster, old silver maple forest with green ash and seasonally flooded marsh, Lindgren funnel traps in forest canopy (3, AFC, NBM). <bold>Sunbury Co.</bold>, Burton, near Sunpoke Lake, <named-content xmlns:xlink="http://www.w3.org/1999/xlink" content-type="dwc:verbatimCoordinates" xlink:type="simple">45.7663°N, 66.5550°W</named-content>, 20.VII.2006, oak forest, under loose bark of oak (1, RWC). <bold>York Co.</bold>, Fredericton, 14.VIII.1932, R. E. Balch (1, AFC); Fredericton, insectary, 2.VI.1980 (probably reared) (no collector given) (27, AFC);Charters Settlement, <named-content xmlns:xlink="http://www.w3.org/1999/xlink" content-type="dwc:verbatimCoordinates" xlink:type="simple">45.8395°N, 66.7391°W</named-content>, 20.VII.2006, R. P. Webster, mixed forest, u.v. light (1, RWC).</p><fig id="F19" position="float" orientation="portrait"><label>Figures 1–6.</label><caption><p>Representative species of the family <tp:taxon-name>Tenebrionidae</tp:taxon-name> in New Brunswick: <bold>1</bold> <italic><tp:taxon-name>Neatus tenebrioides</tp:taxon-name></italic> (Palisot de Beauvois, 1805) <bold>2</bold> <italic><tp:taxon-name>Pseudocistela brevis</tp:taxon-name></italic> (Say, 1824) <bold>3</bold> <italic><tp:taxon-name>Mycetochara foveata</tp:taxon-name></italic> (LeConte, 1866) <bold>4</bold> <italic><tp:taxon-name>Neomida bicornis</tp:taxon-name></italic> (Fabricius, 1777) <bold>5</bold> <italic><tp:taxon-name>Platydema americanum</tp:taxon-name></italic> Laporte and Brullé, 1831 <bold>6</bold> <italic><tp:taxon-name>Xylopinus saperdioides</tp:taxon-name></italic> (Olivier, 1795).</p></caption><graphic xmlns:xlink="http://www.w3.org/1999/xlink" xlink:href="ZooKeys-179-257-g019.jpg" position="float" orientation="portrait" xlink:type="simple"/></fig><fig id="F3" position="float" orientation="portrait"><label>Map 3.</label><caption><p>Collection localities in New Brunswick, Canada of <italic><tp:taxon-name>Neatus tenebrioides</tp:taxon-name></italic>.</p></caption><graphic xmlns:xlink="http://www.w3.org/1999/xlink" xlink:href="ZooKeys-179-257-g003.jpg" position="float" orientation="portrait" xlink:type="simple"/></fig></tp:treatment-sec><tp:treatment-sec sec-type="Collection and habitat data"><title>Collection and habitat data.</title><p>Adults were collected from under loose bark of a red oak, at an ultraviolet light, on the trunk of recently fallen <italic><tp:taxon-name>Tilia americana</tp:taxon-name></italic> L. at night with the aid of a headlamp, and from Lindgren funnel traps. This species was collected in hardwood (sugar maple and beech, red oak, silver maple) and mixed forests during June, July, and August.</p></tp:treatment-sec><tp:treatment-sec sec-type="Distribution"><title>Distribution in Canada and Alaska.</title><p>BC, MB, ON, QC, NB (<xref ref-type="bibr" rid="B6">Bousquet and Campbell 1991</xref>). Considering the number of recent records, it was surprising that this species was known from only one locality (Restigouche Co., Sea Side) in New Brunswick and the Maritime provinces (See <xref ref-type="bibr" rid="B15">Majka et al. 2008</xref>).</p></tp:treatment-sec><ref-list><ref id="B6"><mixed-citation xmlns:xlink="http://www.w3.org/1999/xlink" xlink:type="simple"><person-group><name name-style="western"><surname>Bousquet</surname><given-names>Y</given-names></name><name name-style="western"><surname>Campbell</surname><given-names>JM</given-names></name></person-group> (<year>1991</year>)<article-title> Family Tenebrionidae: darkling beetles.</article-title> In: <person-group><name name-style="western"><surname>Bousquet</surname><given-names>Y</given-names></name></person-group> (<role>Ed</role>). <issue-title>Checklist of Beetles of Canada and Alaska.</issue-title><source>Agriculture Canada, Research Branch, Ottawa, Ontario, Publication 1861/E</source>: <fpage>253</fpage>-<lpage>261</lpage>.</mixed-citation></ref><ref id="B15"><mixed-citation xmlns:xlink="http://www.w3.org/1999/xlink" xlink:type="simple"><person-group><name name-style="western"><surname>Majka</surname><given-names>CG</given-names></name><name name-style="western"><surname>Bouchard</surname><given-names>P</given-names></name><name name-style="western"><surname>Bousquet</surname><given-names>Y</given-names></name></person-group> (<year>2008</year>)<article-title> Tenebrionidae (Coleoptera) of the Maritime provinces of Canada.</article-title><source>The Canadian Entomologist </source><volume>140</volume>: <fpage>690</fpage>-<lpage>713</lpage>. doi: <ext-link ext-link-type="uri" xlink:href="http://dx.doi.org/10.4039/n08-047" xlink:type="simple">10.4039/n08-047</ext-link></mixed-citation></ref></ref-list></tp:taxon-treatment>
