# Supplementary material for: New Coleoptera records from New Brunswick, Canada: Tenebrionidae and Zopheridae
Source: Zookeys. 2012 Apr 4;(179):257–77. doi: 10.3897/zookeys.179.2465 (PMC3337064; doi:10.3897/zookeys.179.2465)
Supplement: XML Treatment for Mycetochara binotata [file zookeys.179.2465-treatment9.xml]

<!DOCTYPE tp:taxon-treatment
  PUBLIC "-//TaxonX//DTD Taxonomic Treatment Publishing DTD v0 20100105//EN" "tax-treatment-NSO.dtd">
<tp:taxon-treatment xmlns:tp="http://www.plazi.org/taxpub"><tp:treatment-meta><mixed-citation publication-type="journal"><person-group><name><surname>Webster</surname><given-names>Reginald P.</given-names></name><name><surname>Sweeney</surname><given-names>Jon D.</given-names></name><name><surname>DeMerchant</surname><given-names>Ian</given-names></name><name><surname>Bouchard</surname><given-names>Patrice</given-names></name><name><surname>Bousquet</surname><given-names>Yves</given-names></name></person-group><article-title>New Coleoptera records from New Brunswick, Canada: Tenebrionidae and Zopheridae</article-title><source>Zookeys</source><day>4</day><month>4</month><year>2012</year><volume>2012</volume><issue>179</issue><fpage>257</fpage><lpage>277</lpage><pub-id pub-id-type="doi">10.3897/zookeys.179.2465</pub-id></mixed-citation></tp:treatment-meta><tp:nomenclature><tp:taxon-name>
                            <tp:taxon-name-part taxon-name-part-type="genus">Mycetochara</tp:taxon-name-part>
                            <tp:taxon-name-part taxon-name-part-type="species">binotata</tp:taxon-name-part>
                        <object-id xmlns:xlink="http://www.w3.org/1999/xlink" xlink:type="simple">http://species-id.net/wiki/Mycetochara_binotata</object-id>
								</tp:taxon-name><tp:taxon-authority>(Say, 1824)</tp:taxon-authority><xref ref-type="fig" rid="F9">Map 9</xref></tp:nomenclature><tp:treatment-sec sec-type="Material examined"><title>Material examined.</title><p><bold>New Brunswick, Carleton Co.</bold>, Jackson Falls, “Bell Forest”, <named-content xmlns:xlink="http://www.w3.org/1999/xlink" content-type="dwc:verbatimCoordinates" xlink:type="simple">46.2200°N, 67.7231°W</named-content>, 26.VI.2007, 8.VII.2008, R. P. Webster, mature hardwood forest, u.v. light (2, RWC); same locality, collector, and forest type, 5–12.VII.2008, Lindgren funnel trap (1, RWC). <bold>Queens Co.</bold>, Cranberry Lake P.N.A., <named-content xmlns:xlink="http://www.w3.org/1999/xlink" content-type="dwc:verbatimCoordinates" xlink:type="simple">46.1125°N, 65.6075°W</named-content>, 10–15.VII.2009, R. Webster &amp; M.-A. Giguère, mature red oak forest, Lindgren funnel trap (1, RWC); same locality data and forest type, 22–29.VI.2011, M. Roy &amp; V. Webster, Lindgren funnel traps (2, NBM); Grand Lake Meadows P.N.A., <named-content xmlns:xlink="http://www.w3.org/1999/xlink" content-type="dwc:verbatimCoordinates" xlink:type="simple">45.8227°N, 66.1209°W</named-content>, 15–29.VI.2010, 12–26.VII.2010, R. Webster &amp; C. MacKay, old silver maple forest with green ash and seasonally flooded marsh, Lindgren funnel traps (2, NBM, RWC); same locality data and forest type, 21.VI–5.VII.2011, 19.VII–5.VIII.2011, M. Roy &amp; V. Webster, Lindgren funnel traps (6, AFC, NBM, RWC). <bold>Restigouche Co.</bold>, Dionne Brook P.N.A., <named-content xmlns:xlink="http://www.w3.org/1999/xlink" content-type="dwc:verbatimCoordinates" xlink:type="simple">47.9030°N, 68.3503°W</named-content>, 14–28.VII.2011, M. Roy &amp; V. Webster, old-growth northern hardwood forest, Lindgren funnel trap (1, NBM). <bold>Sunbury Co.</bold>, Burton, near Sunpoke Lake, <named-content xmlns:xlink="http://www.w3.org/1999/xlink" content-type="dwc:verbatimCoordinates" xlink:type="simple">45.7658°N, 66.5546°W</named-content>, 29.VII.2007, oak forest, u.v. light (1, NBM); Acadia Research Forest, <named-content xmlns:xlink="http://www.w3.org/1999/xlink" content-type="dwc:verbatimCoordinates" xlink:type="simple">45.9866°N, 66.3841°W</named-content>, 13–21.VII.2009, R. Webster &amp; M.-A. Giguère, mature (110 year-old) red spruce forest with scattered red maple and balsam fir, Lindgren funnel trap (1, RWC). <bold>York Co.</bold>, Charters Settlement, <named-content xmlns:xlink="http://www.w3.org/1999/xlink" content-type="dwc:verbatimCoordinates" xlink:type="simple">45.8395°N, 66.7391°W</named-content>, 9.VII.2006, R. P. Webster, mixed forest, u.v. light (1, RWC); 15 km W of Tracy off Rt. 645, <named-content xmlns:xlink="http://www.w3.org/1999/xlink" content-type="dwc:verbatimCoordinates" xlink:type="simple">45.6848°N, 66.8821°W</named-content>, 28.VI–7.VII.2009, R. Webster &amp; M.-A. Giguère, old red pine forest, Lindgren funnel trap (1, RWC).</p><fig id="F9" position="float" orientation="portrait"><label>Map 9.</label><caption><p>Collection localities in New Brunswick, Canada of <italic><tp:taxon-name>Mycetochara binotata</tp:taxon-name></italic>.</p></caption><graphic xmlns:xlink="http://www.w3.org/1999/xlink" xlink:href="ZooKeys-179-257-g009.jpg" position="float" orientation="portrait" xlink:type="simple"/></fig></tp:treatment-sec><tp:treatment-sec sec-type="Collection and habitat data"><title>Collection and habitat data.</title><p>This species was captured in a hardwood forest (sugar maple and beech), an old-growth northern hardwood forest, an old silver ma<!--PageBreak-->ple forest, an old red oak forest, a mixed forest, an old red pine forest, and a mature (110-year-old) red spruce forest. Most adults were captured in Lindgren funnel traps; a few at an ultraviolet light. Adults were captured during June and July.</p></tp:treatment-sec><tp:treatment-sec sec-type="Distribution"><title>Distribution in Canada and Alaska.</title><p>ON, QC, <bold>NB</bold>, NS (<xref ref-type="bibr" rid="B6">Bousquet and Campbell 1991</xref>; <xref ref-type="bibr" rid="B15">Majka et al. 2008</xref>).</p></tp:treatment-sec><ref-list><ref id="B6"><mixed-citation xmlns:xlink="http://www.w3.org/1999/xlink" xlink:type="simple"><person-group><name name-style="western"><surname>Bousquet</surname><given-names>Y</given-names></name><name name-style="western"><surname>Campbell</surname><given-names>JM</given-names></name></person-group> (<year>1991</year>)<article-title> Family Tenebrionidae: darkling beetles.</article-title> In: <person-group><name name-style="western"><surname>Bousquet</surname><given-names>Y</given-names></name></person-group> (<role>Ed</role>). <issue-title>Checklist of Beetles of Canada and Alaska.</issue-title><source>Agriculture Canada, Research Branch, Ottawa, Ontario, Publication 1861/E</source>: <fpage>253</fpage>-<lpage>261</lpage>.</mixed-citation></ref><ref id="B15"><mixed-citation xmlns:xlink="http://www.w3.org/1999/xlink" xlink:type="simple"><person-group><name name-style="western"><surname>Majka</surname><given-names>CG</given-names></name><name name-style="western"><surname>Bouchard</surname><given-names>P</given-names></name><name name-style="western"><surname>Bousquet</surname><given-names>Y</given-names></name></person-group> (<year>2008</year>)<article-title> Tenebrionidae (Coleoptera) of the Maritime provinces of Canada.</article-title><source>The Canadian Entomologist </source><volume>140</volume>: <fpage>690</fpage>-<lpage>713</lpage>. doi: <ext-link ext-link-type="uri" xlink:href="http://dx.doi.org/10.4039/n08-047" xlink:type="simple">10.4039/n08-047</ext-link></mixed-citation></ref></ref-list></tp:taxon-treatment>
