# Supplementary material for: New Coleoptera records from New Brunswick, Canada: Tenebrionidae and Zopheridae
Source: Zookeys. 2012 Apr 4;(179):257–77. doi: 10.3897/zookeys.179.2465 (PMC3337064; doi:10.3897/zookeys.179.2465)
Supplement: XML Treatment for Platydema americanum [file zookeys.179.2465-treatment12.xml]

<!DOCTYPE tp:taxon-treatment
  PUBLIC "-//TaxonX//DTD Taxonomic Treatment Publishing DTD v0 20100105//EN" "tax-treatment-NSO.dtd">
<tp:taxon-treatment xmlns:tp="http://www.plazi.org/taxpub"><tp:treatment-meta><mixed-citation publication-type="journal"><person-group><name><surname>Webster</surname><given-names>Reginald P.</given-names></name><name><surname>Sweeney</surname><given-names>Jon D.</given-names></name><name><surname>DeMerchant</surname><given-names>Ian</given-names></name><name><surname>Bouchard</surname><given-names>Patrice</given-names></name><name><surname>Bousquet</surname><given-names>Yves</given-names></name></person-group><article-title>New Coleoptera records from New Brunswick, Canada: Tenebrionidae and Zopheridae</article-title><source>Zookeys</source><day>4</day><month>4</month><year>2012</year><volume>2012</volume><issue>179</issue><fpage>257</fpage><lpage>277</lpage><pub-id pub-id-type="doi">10.3897/zookeys.179.2465</pub-id></mixed-citation></tp:treatment-meta><tp:nomenclature><tp:taxon-name>
                            <tp:taxon-name-part taxon-name-part-type="genus">Platydema</tp:taxon-name-part>
                            <tp:taxon-name-part taxon-name-part-type="species">americanum</tp:taxon-name-part>
                        <object-id xmlns:xlink="http://www.w3.org/1999/xlink" xlink:type="simple">http://species-id.net/wiki/Platydema_americanum</object-id>
								</tp:taxon-name><tp:taxon-authority>Laporte and Brullé, 1831</tp:taxon-authority><xref ref-type="fig" rid="F19">Fig. 5</xref><xref ref-type="fig" rid="F12">Map 12</xref></tp:nomenclature><tp:treatment-sec sec-type="Material examined"><title>Material examined.</title><p><bold>Additional New Brunswick records, Carleton Co.</bold>, Hartland, Becaguimec Island, <named-content xmlns:xlink="http://www.w3.org/1999/xlink" content-type="dwc:verbatimCoordinates" xlink:type="simple">46.3106°N, 67.5393°W</named-content>, 13.IX.2006, R. P. Webster, mature mixed forest, in large dried polypore fungi (1, RWC); Two Mile Brook Fen, <named-content xmlns:xlink="http://www.w3.org/1999/xlink" content-type="dwc:verbatimCoordinates" xlink:type="simple">46.3702°N, 67.6772°W</named-content>, 4.VIII.2006, R. P. Webster, mixed forest, in gilled mushroom (1, NBM). <bold>Restigouche Co.,</bold> Jacquet River Gorge P.N.A., <named-content xmlns:xlink="http://www.w3.org/1999/xlink" content-type="dwc:verbatimCoordinates" xlink:type="simple">47.8160°N, 66.0083°W</named-content>, 14.VIII.2010, R. P. Webster, old eastern white cedar forest, in polypore fungi on <italic><tp:taxon-name>Populus</tp:taxon-name></italic> log (3, NBM, RWC). <bold>Sunbury Co.</bold>, <named-content xmlns:xlink="http://www.w3.org/1999/xlink" content-type="dwc:verbatimCoordinates" xlink:type="simple">45.9007°N, 66.2423°W</named-content>. 27.VIII.2006, R. P. Webster, silver maple swamp, among polypore fungi on poplar log (2, RWC). <bold>York Co.,</bold> Charters Settlement, <named-content xmlns:xlink="http://www.w3.org/1999/xlink" content-type="dwc:verbatimCoordinates" xlink:type="simple">45.8188°N, 66.7460°W</named-content>, 28.XI.2004, R. P. Webster, clear-cut, under bark of conifer stump (1, RWC); same locality and collector but <named-content xmlns:xlink="http://www.w3.org/1999/xlink" content-type="dwc:verbatimCoordinates" xlink:type="simple">45.8340°N, 66.7450°W</named-content>, 11.VII.2006, 20.V.2007, mixed forest, on partially dried <italic><tp:taxon-name>Pleurotus</tp:taxon-name></italic> sp. on dead standing trembling aspen (2, RWC); Canterbury, near Browns Mountain Fen, <named-content xmlns:xlink="http://www.w3.org/1999/xlink" content-type="dwc:verbatimCoordinates" xlink:type="simple">45.8876°N, 67.6560°W</named-content>, 3.VIII.2006, R. P. Webster, hardwood forest, in slightly dried <italic><tp:taxon-name>Pleurotus</tp:taxon-name></italic> sp. on sugar maple (1, NBM); NW of Hwy 2 exit 271, <named-content xmlns:xlink="http://www.w3.org/1999/xlink" content-type="dwc:verbatimCoordinates" xlink:type="simple">45.8776°N, 66.8254°W</named-content>, 8.VI.2008, S. Clayden, mixed forest, in (<italic><tp:taxon-name>Pleurotus</tp:taxon-name></italic>) mushrooms on log (1, RWC).</p><fig id="F12" position="float" orientation="portrait"><label>Map 12.</label><caption><p>Collection localities in New Brunswick, Canada of <italic><tp:taxon-name>Platydema americanum</tp:taxon-name></italic>.</p></caption><graphic xmlns:xlink="http://www.w3.org/1999/xlink" xlink:href="ZooKeys-179-257-g012.jpg" position="float" orientation="portrait" xlink:type="simple"/></fig></tp:treatment-sec><tp:treatment-sec sec-type="Collection and habitat data"><title>Collection and habitat data.</title><p>Most adults from New Brunswick were collected from dried polypore fungi, partially dried <italic><tp:taxon-name>Pleurotus</tp:taxon-name></italic> sp., or other polypore fungi on logs or standing dead trees in mixed and hardwood (silver maple, sugar maple, and beech) forests. One individual was collected from under bark of a conifer stump in late November. This was probably an overwintering site. Adults were collected during May, June, July, August, September, and November.</p></tp:treatment-sec><tp:treatment-sec sec-type="Distribution"><title>Distribution in Canada and Alaska. </title><p>BC, AB, MB, ON, QC, NB, NS (<xref ref-type="bibr" rid="B6">Bousquet and Campbell 1991</xref>; <xref ref-type="bibr" rid="B15">Majka et al. 2008</xref>). <italic><tp:taxon-name>Platydema americanum</tp:taxon-name></italic> Laporte and Brullé was reported from New Brunswick in <xref ref-type="bibr" rid="B6">Bousquet and Campbell (1991)</xref>. However, no <!--PageBreak-->voucher specimens could be located to support this record, but <xref ref-type="bibr" rid="B15">Majka et al. (2008)</xref> provisionally retained the species on the New Brunswick faunal list. The above records confirm the presence of this species in New Brunswick. This species was reported by <xref ref-type="bibr" rid="B15">Majka et al. (2008)</xref> from one locality in Nova Scotia.<!--PageBreak--></p></tp:treatment-sec><tp:treatment-sec><!--Section generated to contain objects referenced in tp:taxon-treatment.--><fig id="F19" position="float" orientation="portrait"><label>Figures 1–6.</label><caption><p>Representative species of the family <tp:taxon-name>Tenebrionidae</tp:taxon-name> in New Brunswick: <bold>1</bold> <italic><tp:taxon-name>Neatus tenebrioides</tp:taxon-name></italic> (Palisot de Beauvois, 1805) <bold>2</bold> <italic><tp:taxon-name>Pseudocistela brevis</tp:taxon-name></italic> (Say, 1824) <bold>3</bold> <italic><tp:taxon-name>Mycetochara foveata</tp:taxon-name></italic> (LeConte, 1866) <bold>4</bold> <italic><tp:taxon-name>Neomida bicornis</tp:taxon-name></italic> (Fabricius, 1777) <bold>5</bold> <italic><tp:taxon-name>Platydema americanum</tp:taxon-name></italic> Laporte and Brullé, 1831 <bold>6</bold> <italic><tp:taxon-name>Xylopinus saperdioides</tp:taxon-name></italic> (Olivier, 1795).</p></caption><graphic xmlns:xlink="http://www.w3.org/1999/xlink" xlink:href="ZooKeys-179-257-g019.jpg" position="float" orientation="portrait" xlink:type="simple"/></fig></tp:treatment-sec><ref-list><ref id="B6"><mixed-citation xmlns:xlink="http://www.w3.org/1999/xlink" xlink:type="simple"><person-group><name name-style="western"><surname>Bousquet</surname><given-names>Y</given-names></name><name name-style="western"><surname>Campbell</surname><given-names>JM</given-names></name></person-group> (<year>1991</year>)<article-title> Family Tenebrionidae: darkling beetles.</article-title> In: <person-group><name name-style="western"><surname>Bousquet</surname><given-names>Y</given-names></name></person-group> (<role>Ed</role>). <issue-title>Checklist of Beetles of Canada and Alaska.</issue-title><source>Agriculture Canada, Research Branch, Ottawa, Ontario, Publication 1861/E</source>: <fpage>253</fpage>-<lpage>261</lpage>.</mixed-citation></ref><ref id="B15"><mixed-citation xmlns:xlink="http://www.w3.org/1999/xlink" xlink:type="simple"><person-group><name name-style="western"><surname>Majka</surname><given-names>CG</given-names></name><name name-style="western"><surname>Bouchard</surname><given-names>P</given-names></name><name name-style="western"><surname>Bousquet</surname><given-names>Y</given-names></name></person-group> (<year>2008</year>)<article-title> Tenebrionidae (Coleoptera) of the Maritime provinces of Canada.</article-title><source>The Canadian Entomologist </source><volume>140</volume>: <fpage>690</fpage>-<lpage>713</lpage>. doi: <ext-link ext-link-type="uri" xlink:href="http://dx.doi.org/10.4039/n08-047" xlink:type="simple">10.4039/n08-047</ext-link></mixed-citation></ref></ref-list></tp:taxon-treatment>
