# Supplementary material for: New Coleoptera records from New Brunswick, Canada: Tenebrionidae and Zopheridae
Source: Zookeys. 2012 Apr 4;(179):257–77. doi: 10.3897/zookeys.179.2465 (PMC3337064; doi:10.3897/zookeys.179.2465)
Supplement: XML Treatment for Platydema excavatum [file zookeys.179.2465-treatment13.xml]

<!DOCTYPE tp:taxon-treatment
  PUBLIC "-//TaxonX//DTD Taxonomic Treatment Publishing DTD v0 20100105//EN" "tax-treatment-NSO.dtd">
<tp:taxon-treatment xmlns:tp="http://www.plazi.org/taxpub"><tp:treatment-meta><mixed-citation publication-type="journal"><person-group><name><surname>Webster</surname><given-names>Reginald P.</given-names></name><name><surname>Sweeney</surname><given-names>Jon D.</given-names></name><name><surname>DeMerchant</surname><given-names>Ian</given-names></name><name><surname>Bouchard</surname><given-names>Patrice</given-names></name><name><surname>Bousquet</surname><given-names>Yves</given-names></name></person-group><article-title>New Coleoptera records from New Brunswick, Canada: Tenebrionidae and Zopheridae</article-title><source>Zookeys</source><day>4</day><month>4</month><year>2012</year><volume>2012</volume><issue>179</issue><fpage>257</fpage><lpage>277</lpage><pub-id pub-id-type="doi">10.3897/zookeys.179.2465</pub-id></mixed-citation></tp:treatment-meta><tp:nomenclature><tp:taxon-name>
                            <tp:taxon-name-part taxon-name-part-type="genus">Platydema</tp:taxon-name-part>
                            <tp:taxon-name-part taxon-name-part-type="species">excavatum</tp:taxon-name-part>
                        <object-id xmlns:xlink="http://www.w3.org/1999/xlink" xlink:type="simple">http://species-id.net/wiki/Platydema_excavatum</object-id>
								</tp:taxon-name><tp:taxon-authority>(Say, 1824)</tp:taxon-authority></tp:nomenclature><tp:treatment-sec sec-type="Remarks"><title>Remarks.</title><p>The specimen of <italic><tp:taxon-name>Platydema excavatum</tp:taxon-name></italic> reported in <xref ref-type="bibr" rid="B15">Majka et al. (2008)</xref> was misidentified by C.G. Majka and was a specimen of <italic><tp:taxon-name>Platydema teleops</tp:taxon-name></italic> Triplehorn (collected by R. P. Webster on 5 June 2003, Charters Settlement, N.B., not 3 June 2003 as reported in <xref ref-type="bibr" rid="B15">Majka et al. 2008</xref>) (see below). In view of this, <italic><tp:taxon-name>Platydema excavatum</tp:taxon-name></italic> is removed from the faunal list of New Brunswick.</p></tp:treatment-sec><ref-list><ref id="B15"><mixed-citation xmlns:xlink="http://www.w3.org/1999/xlink" xlink:type="simple"><person-group><name name-style="western"><surname>Majka</surname><given-names>CG</given-names></name><name name-style="western"><surname>Bouchard</surname><given-names>P</given-names></name><name name-style="western"><surname>Bousquet</surname><given-names>Y</given-names></name></person-group> (<year>2008</year>)<article-title> Tenebrionidae (Coleoptera) of the Maritime provinces of Canada.</article-title><source>The Canadian Entomologist </source><volume>140</volume>: <fpage>690</fpage>-<lpage>713</lpage>. doi: <ext-link ext-link-type="uri" xlink:href="http://dx.doi.org/10.4039/n08-047" xlink:type="simple">10.4039/n08-047</ext-link></mixed-citation></ref></ref-list></tp:taxon-treatment>
