# Supplementary material for: New Coleoptera records from New Brunswick, Canada: Tenebrionidae and Zopheridae
Source: Zookeys. 2012 Apr 4;(179):257–77. doi: 10.3897/zookeys.179.2465 (PMC3337064; doi:10.3897/zookeys.179.2465)
Supplement: XML Treatment for Platydema teleops [file zookeys.179.2465-treatment14.xml]

<!DOCTYPE tp:taxon-treatment
  PUBLIC "-//TaxonX//DTD Taxonomic Treatment Publishing DTD v0 20100105//EN" "tax-treatment-NSO.dtd">
<tp:taxon-treatment xmlns:tp="http://www.plazi.org/taxpub"><tp:treatment-meta><mixed-citation publication-type="journal"><person-group><name><surname>Webster</surname><given-names>Reginald P.</given-names></name><name><surname>Sweeney</surname><given-names>Jon D.</given-names></name><name><surname>DeMerchant</surname><given-names>Ian</given-names></name><name><surname>Bouchard</surname><given-names>Patrice</given-names></name><name><surname>Bousquet</surname><given-names>Yves</given-names></name></person-group><article-title>New Coleoptera records from New Brunswick, Canada: Tenebrionidae and Zopheridae</article-title><source>Zookeys</source><day>4</day><month>4</month><year>2012</year><volume>2012</volume><issue>179</issue><fpage>257</fpage><lpage>277</lpage><pub-id pub-id-type="doi">10.3897/zookeys.179.2465</pub-id></mixed-citation></tp:treatment-meta><tp:nomenclature><tp:taxon-name>
                            <tp:taxon-name-part taxon-name-part-type="genus">Platydema</tp:taxon-name-part>
                            <tp:taxon-name-part taxon-name-part-type="species">teleops</tp:taxon-name-part>
                        <object-id xmlns:xlink="http://www.w3.org/1999/xlink" xlink:type="simple">http://species-id.net/wiki/Platydema_teleops</object-id>
								</tp:taxon-name><tp:taxon-authority>Triplehorn, 1965</tp:taxon-authority><xref ref-type="fig" rid="F13">Map 13</xref></tp:nomenclature><tp:treatment-sec sec-type="Material examined"><title>Material examined.</title><p><bold>New Brunswick, Queens Co.</bold>, Cranberry Lake P.N.A., <named-content xmlns:xlink="http://www.w3.org/1999/xlink" content-type="dwc:verbatimCoordinates" xlink:type="simple">46.1125°N, 65.6075°W</named-content>, 24.IV–5.V.2009, 5–13.V.2009, 21–27.V.2009, R. Webster &amp; M.-A. Giguère, old red oak forest, Lindgren funnel traps (7, AFC, RWC); same locality data and forest type, 3–13.V.2011, 13–25.V.2011, 7–22.VI.2011, 29.VI–7.VII.2011, M. Roy &amp; V. Webster, Lindgren funnel traps (10, AFC, NBM, RWC). <bold>York Co.</bold>, Charters Settlement, <named-content xmlns:xlink="http://www.w3.org/1999/xlink" content-type="dwc:verbatimCoordinates" xlink:type="simple">45.8428°N, 66.7279°W</named-content>, 5.VI.2003, R. P. Webster, regenerating mixed forest, beating foliage (1, RWC); same locality and collector but <named-content xmlns:xlink="http://www.w3.org/1999/xlink" content-type="dwc:verbatimCoordinates" xlink:type="simple">45.8395°N, 66.7391°W</named-content>, 19.V.2007, mixed forest, under bark of large <italic><tp:taxon-name>Populus</tp:taxon-name></italic> sp. log (1, RWC); Canterbury, trail to Browns Mountain Fen, <named-content xmlns:xlink="http://www.w3.org/1999/xlink" content-type="dwc:verbatimCoordinates" xlink:type="simple">45.9033°N, 67.6260°W</named-content>, 2.V.2005, R. Webster &amp; M.-A. Giguère, mixed forest with cedar, margin of vernal pond in moist leaf litter (1, NBM); 15 km W of Tracy off Rt. 645, <named-content xmlns:xlink="http://www.w3.org/1999/xlink" content-type="dwc:verbatimCoordinates" xlink:type="simple">45.6848°N, 66.8821°W</named-content>, 18.V–2.VI.2010, R. Webster &amp; C. MacKay, old red pine forest, Lindgren funnel traps (2, AFC).</p><fig id="F13" position="float" orientation="portrait"><label>Map 13</label><caption><p><bold>.</bold> Collection localities in New Brunswick, Canada of <italic><tp:taxon-name>Platydema teleops</tp:taxon-name></italic>.</p></caption><graphic xmlns:xlink="http://www.w3.org/1999/xlink" xlink:href="ZooKeys-179-257-g013.jpg" position="float" orientation="portrait" xlink:type="simple"/></fig></tp:treatment-sec><tp:treatment-sec sec-type="Collection and habitat data"><title>Collection and habitat data.</title><p>In New Brunswick, this species was found in red oak, red pine, and mixed forests. Adults were collected from under bark of a <italic><tp:taxon-name>Populus</tp:taxon-name></italic> sp. log, sifted from moist leaf litter on a vernal pond margin, and beaten from foliage. Most adults were captured in Lindgren funnel traps. Adults were collected during April, May, June, and July (most during May).</p></tp:treatment-sec><tp:treatment-sec sec-type="Distribution"><title>Distribution in Canada and Alaska. </title><p>ON, QC, <bold>NB</bold>, NS (<xref ref-type="bibr" rid="B6">Bousquet and Campbell 1991</xref>; <xref ref-type="bibr" rid="B15">Majka et al. 2008</xref>).</p></tp:treatment-sec><ref-list><ref id="B6"><mixed-citation xmlns:xlink="http://www.w3.org/1999/xlink" xlink:type="simple"><person-group><name name-style="western"><surname>Bousquet</surname><given-names>Y</given-names></name><name name-style="western"><surname>Campbell</surname><given-names>JM</given-names></name></person-group> (<year>1991</year>)<article-title> Family Tenebrionidae: darkling beetles.</article-title> In: <person-group><name name-style="western"><surname>Bousquet</surname><given-names>Y</given-names></name></person-group> (<role>Ed</role>). <issue-title>Checklist of Beetles of Canada and Alaska.</issue-title><source>Agriculture Canada, Research Branch, Ottawa, Ontario, Publication 1861/E</source>: <fpage>253</fpage>-<lpage>261</lpage>.</mixed-citation></ref><ref id="B15"><mixed-citation xmlns:xlink="http://www.w3.org/1999/xlink" xlink:type="simple"><person-group><name name-style="western"><surname>Majka</surname><given-names>CG</given-names></name><name name-style="western"><surname>Bouchard</surname><given-names>P</given-names></name><name name-style="western"><surname>Bousquet</surname><given-names>Y</given-names></name></person-group> (<year>2008</year>)<article-title> Tenebrionidae (Coleoptera) of the Maritime provinces of Canada.</article-title><source>The Canadian Entomologist </source><volume>140</volume>: <fpage>690</fpage>-<lpage>713</lpage>. doi: <ext-link ext-link-type="uri" xlink:href="http://dx.doi.org/10.4039/n08-047" xlink:type="simple">10.4039/n08-047</ext-link></mixed-citation></ref></ref-list></tp:taxon-treatment>
