# Supplementary material for: New Coleoptera records from New Brunswick, Canada: Tenebrionidae and Zopheridae
Source: Zookeys. 2012 Apr 4;(179):257–77. doi: 10.3897/zookeys.179.2465 (PMC3337064; doi:10.3897/zookeys.179.2465)
Supplement: XML Treatment for Synchita fuliginosa [file zookeys.179.2465-treatment19.xml]

<!DOCTYPE tp:taxon-treatment
  PUBLIC "-//TaxonX//DTD Taxonomic Treatment Publishing DTD v0 20100105//EN" "tax-treatment-NSO.dtd">
<tp:taxon-treatment xmlns:tp="http://www.plazi.org/taxpub"><tp:treatment-meta><mixed-citation publication-type="journal"><person-group><name><surname>Webster</surname><given-names>Reginald P.</given-names></name><name><surname>Sweeney</surname><given-names>Jon D.</given-names></name><name><surname>DeMerchant</surname><given-names>Ian</given-names></name><name><surname>Bouchard</surname><given-names>Patrice</given-names></name><name><surname>Bousquet</surname><given-names>Yves</given-names></name></person-group><article-title>New Coleoptera records from New Brunswick, Canada: Tenebrionidae and Zopheridae</article-title><source>Zookeys</source><day>4</day><month>4</month><year>2012</year><volume>2012</volume><issue>179</issue><fpage>257</fpage><lpage>277</lpage><pub-id pub-id-type="doi">10.3897/zookeys.179.2465</pub-id></mixed-citation></tp:treatment-meta><tp:nomenclature><tp:taxon-name>
                            <tp:taxon-name-part taxon-name-part-type="genus">Synchita</tp:taxon-name-part>
                            <tp:taxon-name-part taxon-name-part-type="species">fuliginosa</tp:taxon-name-part>
                        <object-id xmlns:xlink="http://www.w3.org/1999/xlink" xlink:type="simple">http://species-id.net/wiki/Synchita_fuliginosa</object-id>
								</tp:taxon-name><tp:taxon-authority>Melsheimer, 1846</tp:taxon-authority><xref ref-type="fig" rid="F18">Map 18</xref></tp:nomenclature><tp:treatment-sec sec-type="Material examined"><title>Material examined.</title><p><bold>New Brunswick, Carleton Co.</bold>, Jackson Falls, Bell Forest, <named-content xmlns:xlink="http://www.w3.org/1999/xlink" content-type="dwc:verbatimCoordinates" xlink:type="simple">46.2200°N, 67.7231°W</named-content>, 8.VII.2008, R. P. Webster, mature hardwood forest, u.v. light (1, RWC). <bold>Queens Co.</bold>, Cranberry Lake P.N.A. <named-content xmlns:xlink="http://www.w3.org/1999/xlink" content-type="dwc:verbatimCoordinates" xlink:type="simple">46.1125°N, 65.6075°W</named-content>, 1–10.VII.2009, 10–15.VII.2009, 21–18.VII.2009, R. Webster &amp; M.-A. Giguère, old red oak forest, Lindgren funnel traps (3, RWC);Grand Lake Meadows P.N.A., <named-content xmlns:xlink="http://www.w3.org/1999/xlink" content-type="dwc:verbatimCoordinates" xlink:type="simple">45.8227°N, 66.1209°W</named-content>, 31.V–15.VI.2010, 15–29.VI.2010, 29.VI–12.VII.2010, R. Webster, C. MacKay, M. Laity, &amp; R. Johns, old silver maple forest with green ash and seasonally flooded marsh, Lindgren funnel traps (7, AFC). <bold>Victoria Co.</bold>, Riley Brook, (no collector given) reared from bolts of <italic><tp:taxon-name>Ulmus americana</tp:taxon-name></italic> collected on 31.VI.1972, adults emerged January and February, 1973 (4, AFC). <bold>York Co.</bold>, 15 km W of Tracy off Rt. 645, <named-content xmlns:xlink="http://www.w3.org/1999/xlink" content-type="dwc:verbatimCoordinates" xlink:type="simple">45.6848°N, 66.8821°W</named-content>, 7–14.VII.2009, 14–20.VII.2009, 20–29.VII.2009, 29.VII–4.VIII.2009, R. Webster &amp; M.-A. Giguère, old red pine forest, Lindgren funnel traps (5, RWC).<!--PageBreak--></p><fig id="F18" position="float" orientation="portrait"><label>Map 18.</label><caption><p>Collection localities in New Brunswick, Canada of <italic><tp:taxon-name>Synchita fuliginosa</tp:taxon-name></italic>.</p></caption><graphic xmlns:xlink="http://www.w3.org/1999/xlink" xlink:href="ZooKeys-179-257-g018.jpg" position="float" orientation="portrait" xlink:type="simple"/></fig></tp:treatment-sec><tp:treatment-sec sec-type="Collection and habitat data"><title>Collection and habitat data.</title><p>Most (16) adults from New Brunswick were captured in Lindgren funnel traps deployed in a mature hardwood forest, an old red oak forest, an old silver maple swamp, and an old red pine forest. Individuals with more specific bionomic data were reared from American elm (<italic><tp:taxon-name>Ulmus americana</tp:taxon-name></italic> L.) bolts and <!--PageBreak-->taken at an ultraviolet light. Elsewhere, <italic><tp:taxon-name>Synchita fuliginosa</tp:taxon-name></italic> have been found under bark of a variety of hardwood species or collected at light (<xref ref-type="bibr" rid="B19">Stephan 1989</xref>).</p></tp:treatment-sec><tp:treatment-sec sec-type="Distribution"><title>Distribution in Canada and Alaska.</title><p>ON, QC, <bold>NB</bold>, NS (<xref ref-type="bibr" rid="B5">Bousquet 1991</xref>; <xref ref-type="bibr" rid="B16">Majka et al. 2006</xref>).</p></tp:treatment-sec><ref-list><ref id="B19"><mixed-citation xmlns:xlink="http://www.w3.org/1999/xlink" xlink:type="simple"><person-group><name name-style="western"><surname>Stephan</surname><given-names>KH</given-names></name></person-group> (<year>1989</year>)<article-title> The Bothrideridae and Colydiidae of America north of Mexico  (Coleoptera: Clavicornia and Heteromera).</article-title><source>Occasional Papers of Florida State Collection of Arthropods </source><volume>6</volume>: <fpage>1</fpage>-<lpage>65</lpage>.</mixed-citation></ref><ref id="B5"><mixed-citation xmlns:xlink="http://www.w3.org/1999/xlink" xlink:type="simple"><person-group><name name-style="western"><surname>Bousquet</surname><given-names>Y</given-names></name></person-group> (<year>1991</year>)<article-title> Family Colydiidae: cylindrical bark beetles.</article-title> In: <person-group><name name-style="western"><surname>Bousquet</surname><given-names>Y</given-names></name></person-group> (<role>Ed</role>). <issue-title>Checklist of Beetles of Canada and Alaska.</issue-title><source>Agriculture Canada, Research Branch, Ottawa, Ontario, Publication 1861/E</source>: <fpage>251</fpage>-<lpage>252</lpage>.</mixed-citation></ref><ref id="B16"><mixed-citation xmlns:xlink="http://www.w3.org/1999/xlink" xlink:type="simple"><person-group><name name-style="western"><surname>Majka</surname><given-names>CG</given-names></name><name name-style="western"><surname>Cook</surname><given-names>C</given-names></name><name name-style="western"><surname>Ogden</surname><given-names>J</given-names></name></person-group> (<year>2006</year>)<article-title> Colydiidae (Coleoptera) in the Maritime provinces of Canada and Maine in the United States.</article-title><source>The Coleopterists Bulletin </source><volume>60</volume> (<issue>3</issue>): <fpage>225</fpage>-<lpage>229</lpage>. doi: <ext-link ext-link-type="uri" xlink:href="http://dx.doi.org/10.1649/906.1" xlink:type="simple">10.1649/906.1</ext-link></mixed-citation></ref></ref-list></tp:taxon-treatment>
